# Supplementary material for: Humanized DRAGA mice are a valuable model to study novel immunotherapies for HIV-1
Source: J Immunol. 2025 Aug 13;214(11):3017–27. doi: 10.1093/jimmun/vkaf185 (PMC12646065; doi:10.1093/jimmun/vkaf185)
Supplement: vkaf185_Supplementary_Data [file vkaf185_supplementary_data.zip]

Archive with 1 entries (1 files):
- Supplemental Data (1) (1).pdf
